# Supplementary material for: Can the Brain’s Thermostatic Mechanism Generate Sleep-Wake and NREM-REM Sleep Cycles? A Nested Doll Model of Sleep-Regulating Processes
Source: Clocks Sleep. 2024 Feb 19;6(1):97–113. doi: 10.3390/clockssleep6010008 (PMC10885066; doi:10.3390/clockssleep6010008)
Supplement: Supplementary file 1 [file clockssleep-06-00008-s001.zip]

Archive with 1 entries (1 files):
- clockssleep-2740895-supplementary.pdf
